# Supplementary material for: DNA damage repair gene signature model for predicting prognosis and chemotherapy outcomes in lung squamous cell carcinoma
Source: BMC Cancer. 2022 Aug 8;22:866. doi: 10.1186/s12885-022-09954-x (PMC9361681; doi:10.1186/s12885-022-09954-x)
Supplement: Supplementary file 1 — Additional file 1: Table S1. Clinical information. Table S2. Marker For ssGSEA. Table S3. Prognosis related DNA repair genes. Table S4. Differently expressed genes. [file 12885_2022_9954_MOESM1_ESM.zip]

Archive with 4 entries (4 files):
- Table S1. clinical information_ESM.pdf
- Table S2. Marker For ssGSEA_ESM.pdf
- Table S3. Prognosis related DNA repair genes_ESM.pdf
- Table S4. Differently expressed genes_ESM.pdf
